# Supplementary material for: Covalent Triazine Framework C6N6 as an Electrochemical Sensor for Hydrogen-Containing Industrial Pollutants. A DFT Study
Source: Nanomaterials (Basel). 2023 Mar 21;13(6):1121. doi: 10.3390/nano13061121 (PMC10053058; doi:10.3390/nano13061121)
Supplement: Supplementary file 1 [file nanomaterials-13-01121-s001.zip]

Archive with 1 entries (1 files):
- nanomaterials-2235907-supplementary.pdf
